# Supplementary material for: Using Large Language Models to Retrieve Critical Data from Clinical Processes and Business Rules
Source: Bioengineering (Basel). 2024 Dec 28;12(1):17. doi: 10.3390/bioengineering12010017 (PMC11762383; doi:10.3390/bioengineering12010017)
Supplement: Supplementary file 1 [file bioengineering-12-00017-s001.zip]

Archive with 1 entries (1 files):
- bioengineering-3353160-supplementary.pdf
